# Supplementary material for: The Role of Re-Entrant Microstructures in Modulating Droplet Evaporation Modes
Source: Micromachines (Basel). 2024 Dec 18;15(12):1507. doi: 10.3390/mi15121507 (PMC11676758; doi:10.3390/mi15121507)
Supplement: Supplementary file 1 [file micromachines-15-01507-s001.zip]

Archive with 1 entries (1 files):
- micromachines-3343176-supplementary.pdf
